# Supplementary material for: The Impact of Frailty and Geriatric Syndromes on the Quality of Life of Older Adults Receiving Home-Based Healthcare: A Cross-Sectional Survey
Source: Healthcare (Basel). 2022 Dec 27;11(1):82. doi: 10.3390/healthcare11010082 (PMC9819361; doi:10.3390/healthcare11010082)
Supplement: Supplementary file 1 [file healthcare-11-00082-s001.zip]

Archive with 1 entries (1 files):
- healthcare-2068169-supplementary.pdf
